# Supplementary material for: Neuromuscular and Kinematic Strategies During Step-Up and Down-Forwards Task in Individuals with Knee Osteoarthritis
Source: J Clin Med. 2026 Feb 5;15(3):1278. doi: 10.3390/jcm15031278 (PMC12897695; doi:10.3390/jcm15031278)
Supplement: Supplementary file 1 [file jcm-15-01278-s001.zip]

Archive with 1 entries (1 files):
- jcm-4073355-supplementary.pdf
